# Supplementary material for: Rapid and Scalable Production of Functional SARS-CoV-2 Virus-like Particles (VLPs) by a Stable HEK293 Cell Pool
Source: Vaccines (Basel). 2024 May 21;12(6):561. doi: 10.3390/vaccines12060561 (PMC11209123; doi:10.3390/vaccines12060561)
Supplement: Supplementary file 1 [file vaccines-12-00561-s001.zip]

Archive with 1 entries (1 files):
- vaccines-2966369-supplementary.pdf
